# Supplementary material for: Occupational Physicians’ Perspectives on Determinants of Employee Participation in a Randomized Controlled Musculoskeletal Health Promotion Measure: A Qualitative Study
Source: Int J Environ Res Public Health. 2020 Oct 13;17(20):7445. doi: 10.3390/ijerph17207445 (PMC7650758; doi:10.3390/ijerph17207445)
Supplement: Supplementary file 1 [file ijerph-17-07445-s001.zip]

Archive with 2 entries (2 files):
- Suppl file 1_module and program description.docx
- Suppl file 2_Interview guide and coding scheme_revised.docx
